# Supplementary material for: Contact pressure explains half of the abdominal aortic aneurysms wall thickness inter-study variability
Source: PLoS One. 2024 Dec 2;19(12):e0314368. doi: 10.1371/journal.pone.0314368 (PMC11611137; doi:10.1371/journal.pone.0314368)
Supplement: S1 File — This file includes all the gathered sample specific data about wall thickness used in this study. (XLSX) [file pone.0314368.s001.xlsx]

## Sheet: Data description
			patient number	Patient numbering consistent with study Polzer et al. 2020
			Sample ID	ID of sample cut out of harvested tissue
			Patient Age [years]	Patient age at day of AAA resection
			male 1; female 0	Patient sex
			height [cm]	Patient height
			weight[kg]	Patient weight
			AAA length [mm]	AAA axial length measured from the beginning of the dilatation to the aortoiliac bifurcation
			Suprarenal aortic lumen diameter[mm]	Inner diameter of aorta just above the aneurysm (mostly in suprarenal position) - estimated from CT-A
			Suprarenal aortic outer diameter [mm]	Outer diameter of aorta just above the aneurysm (mostly in suprarenal position) - estimated from CT-A
			local ILT thickness [mm]	Thickness of intraluminal trhombus beyond the harvested tissue
			hypertension? 1=yes, 0=no	Whether patient suffered from hypertension
			smoker 2; former smoker 1; nosmoker 0	Whether patient is active smoker, former smoker or never smoke
			HLP? 1=yes, 0=no	Whether patient has hyperlipidemia
			COPD? 1=yes, 0=no	Whether patient suffer from chronicle obstructive pulmonary disease
			systolic pressure [mmHg]	Patient´s systolic pressure at medial check ups, not at the time of CT-A
			diastolic pressure [mm Hg]	Patient´s diastolic pressure at medial check ups, not at the time of CT-A
			MAP [mm Hg]	Patient´s calculated mean arterial pressure. Estimated as 1/3 systolic pressure *2/3 diastolic pressure
			pulse pressure [mmHg]	Patient´s calculated pulse pressure. Estimated as systolic pressure - diastolic pressure
			AAA diameter [mm]	Maximal axial in-plane aortic diameter estimated from CT-A
			Squared size specimem thickness[mm]	Measured thickness of squared size (18x18mm) specimen using contact pressure of 1kPa
			Dog-bone uniaxial specimen thickness [mm]	Measured thickness of dogbone specimen for uniaxial testing using contact pressure of 16kPa
			circumferential orientation? (uniax samples only) 1=yes; 0=no	Whether uniaxial sample was cut out in circumferential direction

## Sheet: Data
Patinet Number	Sample ID	Patient Age [years]	male 1; female 0	height [cm]	weight[kg]	AAA length [mm]	Suprarenal aortic lumen diameter[mm]	Suprarenal aortic outer diameter [mm]	local ILT thickness [mm]	hypertension? 1=yes, 0=no	smoker 2; former smoker 1; nosmoker 0	HLP? 1=yes, 0=no	COPD? 1=yes, 0=no	systolic pressure [mmHg]	diastolic pressure [mm Hg]	MAP [mm Hg]	pulse pressure [mmHg]	AAA diameter [mm]	Squared size specimem thickness[mm]	Dog-bone uniaxial specimen thickness [mm]	circumferential orientation? (uniax samples only) 1=yes; 0=no
1	1	76	1	171	87	86	27	33	17	1	1	1	0	135	90	104.985	45	53		1.24	0
2	2	75	0	162	79	77	21	25	15	1	0	0	0	140	80	99.98	60	51		1.18	0
2	3	75	0	162	79	77	21	25	15	1	0	0	0	140	80	99.98	60	51	1.52
3	4	74	1	172	72	115	21	25	0	1	1	1	0	150	80	103.31	70	66		1.64	0
3	5	74	1	172	72	115	21	25	0	1	1	1	0	150	80	103.31	70	66		1.53	0
4	6	68	1	198	125	74	29	36	21	1	2	1	1	140	80	99.98	60	62		1.71	1
4	7	68	1	198	125	74	29	36	21	1	2	1	1	140	80	99.98	60	62	1.98
4	8	68	1	198	125	74	29	36	21	1	2	1	1	140	80	99.98	60	62		1.53	0
4	9	68	1	198	125	74	29	36	21	1	2	1	1	140	80	99.98	60	62	1.84
5	10	71	1	172	70	95	27	30	9	1	1	0	1	140	80	99.98	60	60		1.22	0
5	11	71	1	172	70	95	27	30	9	1	1	0	1	140	80	99.98	60	60		1.09	1
5	12	71	1	172	70	95	27	30	9	1	1	0	1	140	80	99.98	60	60		1.13	1
6	13	64	0	174	74	125	30	38	0	1	2	1	0	120	80	93.32	40	57		1.76	0
6	14	64	0	174	74	125	30	38	0	1	2	1	0	120	80	93.32	40	57		1.69	1
7	15	73	1	180	92	135	26	31	18	1	2	1	1	140	85	103.315	55	62		1.84	0
7	16	73	1	180	92	135	26	31	18	1	2	1	1	140	85	103.315	55	62	2.26
8	17	77	0	167	85	110	20	25	32	1	0	0	1	120	80	93.32	40	72		1.47	0
8	18	77	0	167	85	110	20	25	32	1	0	0	1	120	80	93.32	40	72	1.82
8	19	77	0	167	85	110	20	25	32	1	0	0	1	120	80	93.32	40	72		1.38	0
8	20	77	0	167	85	110	20	25	32	1	0	0	1	120	80	93.32	40	72		1.2	0
9	21	65	0	168	79	123	21	26	12	1	0	0	0	145	80	101.645	65	78		1.24	1
9	22	65	0	168	79	123	21	26	12	1	0	0	0	145	80	101.645	65	78		1.14	0
9	23	65	0	168	79	123	21	26	12	1	0	0	0	145	80	101.645	65	78		1.75	1
9	24	65	0	168	79	123	21	26	12	1	0	0	0	145	80	101.645	65	78		1.49	1
9	25	65	0	168	79	123	21	26	12	1	0	0	0	145	80	101.645	65	78		1.72	0
10	26	68	0	160	60	120	22	28	0	1	1	1	0	140	100	113.32	40	51		1.23	1
10	27	68	0	160	60	120	22	28	0	1	1	1	0	140	100	113.32	40	51	1.95
10	28	69	1	170	90	99	23	29	30	1	1	0	1	145	95	111.65	50	63		1.69	1
10	29	69	1	170	90	99	23	29	30	1	1	0	1	145	95	111.65	50	63	2.16
10	30	69	1	170	90	99	23	29	30	1	1	0	1	145	95	111.65	50	63		1.34	0
10	31	69	1	170	90	99	23	29	30	1	1	0	1	145	95	111.65	50	63	1.76
11	32	68	1	190	81	129	25	29	26	1	1	1	0	130	80	96.65	50	89		2.25	1
11	33	68	1	190	81	129	25	29	26	1	1	1	0	130	80	96.65	50	89	1.95
11	34	68	1	190	81	129	25	29	26	1	1	1	0	130	80	96.65	50	89		1.7	1
11	35	68	1	190	81	129	25	29	26	1	1	1	0	130	80	96.65	50	89		1.98	0
11	36	68	1	190	81	129	25	29	26	1	1	1	0	130	80	96.65	50	89		2.03	1
11	37	68	1	190	81	129	25	29	26	1	1	1	0	130	80	96.65	50	89		1.93	1
11	38	68	1	190	81	129	25	29	26	1	1	1	0	130	80	96.65	50	89		2.35	0
12	39	75	1	173	95	31	26	31	0	1	1	1	1	150	90	109.98	60	72		1.7	1
12	40	75	1	173	95	31	26	31	0	1	1	1	1	150	90	109.98	60	72	1.89
12	41	75	1	173	95	31	26	31	0	1	1	1	1	150	90	109.98	60	72		1.54	1
13	42	69	1	171	120	71	27	34	0	0	0	0	0	130	80	96.65	50	54		1.11	0
13	43	69	1	171	120	71	27	34	0	0	0	0	0	130	80	96.65	50	54	1.33
14	44	72	1	172	72	85	26	29	14	1	0	0	0	140	80	99.98	60	55		1.51	1
14	45	72	1	172	72	85	26	29	14	1	0	0	0	140	80	99.98	60	55		2.02	0
15	46	71	1	177	90	104	27	32	2	1	0	0	0	135	80	98.315	55	52		1.84	0
15	47	71	1	177	90	104	27	32	2	1	0	0	0	135	80	98.315	55	52		1.88	0
17	48	74	1	175	85	111	23	27	0	1	0	1	0	125	75	91.65	50	76		1.66	1
17	49	74	1	175	85	111	23	27	0	1	0	1	0	125	75	91.65	50	76		1.714	0
18	50	81	0	166	80	112	31	35	28	1	0	1	0	150	80	103.31	70	58		0.76	1
18	51	81	0	166	80	112	31	35	28	1	0	1	0	150	80	103.31	70	58		1.55	0
19	52	76	0	181	95	125	30	35	12	1	0	0	1	160	90	113.31	70	75		1.372	0
19	53	76	0	181	95	125	30	35	12	1	0	0	1	160	90	113.31	70	75	1.89
20	54	77	1	181	95	104	30	35	12	1	0	1	0	150	80	103.31	70	90		1.7	1
20	55	77	1	181	95	104	30	35	12	1	0	1	0	150	80	103.31	70	90	1.44
20	56	77	1	181	95	104	30	35	12	1	0	1	0	150	80	103.31	70	90	1.83
20	57	77	1	181	95	104	30	35	12	1	0	1	0	150	80	103.31	70	90		2.13	0
20	58	77	1	181	95	104	30	35	12	1	0	1	0	150	80	103.31	70	90	1.91
21	59	76	1	174	90	59	27	31	5	1	1	1	0	150	80	103.31	70	57		1.3	1
22	60	64	1	188	70	56	23	27	0	0	2	1	0	140	80	99.98	60	35		1.54	1
22	61	64	1	188	70	56	23	27	0	0	2	1	0	140	80	99.98	60	35		1.26	0
23	62	59	1	178	120	154	28	32	25	1	1	1	0	145	75	98.31	70	50		1.28	1
23	63	59	1	178	120	154	28	32	25	1	1	1	0	145	75	98.31	70	50		1.56	0
24	64	74	1	178	64	168	24	29	46	0	0	0	1	115	80	91.655	35	108		1.82	1
24	65	74	1	178	64	168	24	29	46	0	0	0	1	115	80	91.655	35	108	2.03
24	66	74	1	178	64	168	24	29	46	0	0	0	1	115	80	91.655	35	108		1.65	0
25	67	82	1	164	71	123	23	28	10	1	1	0	1	150	80	103.31	70	65		1.22	1
25	68	82	1	164	71	123	23	28	10	1	1	0	1	150	80	103.31	70	65	1.78
25	69	82	1	164	71	123	23	28	10	1	1	0	1	150	80	103.31	70	65		1.23	1
26	70	72	1	182	92	85	26	30	5	1	0	1	0	140	90	106.65	50	52		1.32	1
26	71	72	1	182	92	85	26	30	5	1	0	1	0	140	90	106.65	50	52	1.68
26	72	72	1	182	92	85	26	30	5	1	0	1	0	140	90	106.65	50	52		1.31	0
26	73	72	1	182	92	85	26	30	5	1	0	1	0	140	90	106.65	50	52	1.91
26	74	72	1	182	92	85	26	30	5	1	0	1	0	140	90	106.65	50	52		1.4	0
26	75	72	1	182	92	85	26	30	5	1	0	1	0	140	90	106.65	50	52		1.28	0
26	76	72	1	182	92	85	26	30	5	1	0	1	0	140	90	106.65	50	52		1.54	0
27	77	76	0	172	74	120	22	26	17	1	2	1	0	140	80	99.98	60	55		1.12	0
27	78	76	0	172	74	120	22	26	17	1	2	1	0	140	80	99.98	60	55	1.48
27	79	76	0	172	74	120	22	26	17	1	2	1	0	140	80	99.98	60	55		1.46	1
28	80	70	1	172	98	84	27	32	0	1	2	0	0	110	75	86.655	35	58		1.69	1
28	81	70	1	172	98	84	27	32	0	1	2	0	0	110	75	86.655	35	58	2.15
28	82	70	1	172	98	84	27	32	0	1	2	0	0	110	75	86.655	35	58		1.6	0
29	83	70	0	163	62	89	21	24	0	1	0	1	0	140	80	99.98	60	54		1.58	1
29	84	70	0	163	62	89	21	24	0	1	0	1	0	140	80	99.98	60	54	1.94
30	85	84	1	181	90	118	26	30	26	1	1	1	0	150	90	109.98	60	77		1.68	1
30	86	84	1	181	90	118	26	30	26	1	1	1	0	150	90	109.98	60	77	2.2
31	87	67	1	166	54	133	18	21	22	1	2	0	0	145	90	108.315	55	65		1.28	1
31	88	67	1	168	80	133	22	27	12	1	2	0	0	145	90	108.315	55	65		1.68	1
31	89	67	1	168	80	133	22	27	12	1	2	0	0	145	90	108.315	55	65	1.93
32	90	69	0	166	54	100	18	21	22	1	2	1	1	130	80	96.65	50	50		1.05	1
32	91	69	0	166	54	100	18	21	22	1	2	1	1	130	80	96.65	50	50	1.37
33	92	71	1	169	67	105	28	32	30	1	2	0	0	130	70	89.98	60	64		0.98	0
33	93	71	1	169	67	105	28	32	30	1	2	0	0	130	70	89.98	60	64	1.67
34	94	77	1	170	92	105	26	30	18	1	2	1	1	145	80	101.645	65	57		1.4	1
34	95	77	1	170	92	105	26	30	18	1	2	1	1	145	80	101.645	65	57	1.27
34	96	77	1	170	92	105	26	30	18	1	2	1	1	145	80	101.645	65	57		1.52	0
35	97	78	1	171	95	84	20	29	16	1	1	1	0	130	70	89.98	60	61		1.43	1
35	98	78	1	171	95	84	20	29	16	1	1	1	0	130	70	89.98	60	61	1.5
36	99	80	1	183	84	86	23	27	22	1	1	1	0	140	80	99.98	60	58		0.92	0
36	100	80	1	183	84	86	23	27	22	1	1	1	0	140	80	99.98	60	58	1.17
36	101	80	1	183	84	86	23	27	22	1	1	1	0	140	80	99.98	60	58		1	0
36	102	80	1	183	84	86	23	27	22	1	1	1	0	140	80	99.98	60	58	1.19
36	103	80	1	183	84	86	23	27	22	1	1	1	0	140	80	99.98	60	58		1.38	0
37	104	68	0	168	67	76	20	26	14	1	1	0	1	120	80	93.32	40	45		0.97	1
37	105	68	0	168	67	76	20	26	14	1	1	0	1	120	80	93.32	40	45	1.38
38	106	68	1	178	113	72	22	28	15	1	1	0	0	155	95	114.98	60	70		1.45	0
38	107	68	1	178	113	72	22	28	15	1	1	0	0	155	95	114.98	60	70	1.85
38	108	68	1	178	113	72	22	28	15	1	1	0	0	155	95	114.98	60	70		1.19	0
38	109	68	1	178	113	72	22	28	15	1	1	0	0	155	95	114.98	60	70	2.08
38	110	68	1	178	113	72	22	28	15	1	1	0	0	155	95	114.98	60	70		1.19	0
39	111	58	1	169	80	96	23	26	5	1	0	0	0	140	80	99.98	60	59		1.512	0
39	112	58	1	169	80	96	23	26	5	1	0	0	0	140	80	99.98	60	59	2.66
40	113	81	1	168	72	87	26	30	26	1	2	1	0	130	90	103.32	40	69		1.49	1
40	114	81	1	168	72	87	26	30	26	1	2	1	0	130	90	103.32	40	69	1.9
40	115	81	1	168	72	87	26	30	26	1	2	1	0	130	90	103.32	40	69		1.35	0
41	116	70	1	182	94	120	25	30	33	1	1	1	0	140	80	99.98	60	55		1.41	1
41	117	70	1	182	94	120	25	30	33	1	1	1	0	140	80	99.98	60	55	1.41
41	118	70	1	182	94	120	25	30	33	1	1	1	0	140	80	99.98	60	55		1.3	0
42	119	64	1	185	95	108	24	28	29	1	2	1	0	145	80	101.645	65	62		1.23	1
42	120	64	1	185	95	108	24	28	29	1	2	1	0	145	80	101.645	65	62	1.54
42	121	64	1	185	95	108	24	28	29	1	2	1	0	145	80	101.645	65	62		1.24	1
43	122	74	1	172	80	71	20	26	8	1	1	0	0	145	80	101.645	65	79		1.44	0
43	123	74	1	172	80	71	20	26	8	1	1	0	0	145	80	101.645	65	79	2.28
43	124	74	1	172	80	71	20	26	8	1	1	0	0	145	80	101.645	65	79		1.65	0
44	125	72	1	175	90	102	22	26	7	1	1	1	1	155	74	101	81	55		1.98	1
44	126	72	1	175	90	102	22	26	7	1	1	1	1	155	74	101	81	55	2.33
44	127	72	1	175	90	102	22	26	7	1	1	1	1	155	74	101	81	55		1.86	0
44	128	72	1	175	90	102	22	26	7	1	1	1	1	155	74	101	81	55		1.76	0
45	129	76	1	175	89	96	21	26	7	1	0	1	1	130	70	90	60	54		1.38	0
45	130	76	1	175	89	96	21	26	7	1	0	1	1	130	70	90	60	54	2.24
46	131	75	1	169	63	156	27	37	12	1	1	1	1	150	90	109.98	60	65	1.18
47	132	76	1	178	78	N/A	N/A	N/A	15	1	0	1	1	140	80	99.98	60	55	1.85
48	133	58	1	162	56	90	24	29	5	1	2	N/A	1	140	90	106.65	50	62	1.68
48	134	58	1		56	90	24	29	5	1	2	N/A	1	140	90	106.65	50	62	2.37
49	135	75	0	158	70	66	21	25	0	1	0	N/A	0	140	80	99.98	60	56	1.37
50	136	60	1	177	97	90	22	25	8	0	2	1	0	130	80	96.65	50	48	1.34
50	137	60	1	177	97	90	22	25	8	0	2	1	0	130	80	96.65	50	48	1.91
51	138	66	1	191	105	100	29	34	25	0	2	0	0	130	80	96.65	50	65	1.79
52	139	64	0	167	53	90	21	24	8	1	2	1	0	140	80	99.98	60	50	1.02
53	140	75	1	176	96	N/A	21	26	33	1	2	N/A	0	150	90	109.98	60	75	2.72
54	141	52	1	172	85	N/A	22	26	0	1	1	1	0	120	80	93.32	40	40	1.78
55	142	73	1	183	106	50	23	27	7	1	0	N/A	0	145	85	104.98	60	53	1.83
56	143	75	0	165	90	68	25	28	0	1	0	0	0	120	80	93.32	40	60	1.75
57	144	72	1	182	92	N/A	N/A	N/A	N/A	1	0	1	0	150	80	103.31	70	44	1.98
57	145	72	1	182	92	N/A	N/A	N/A	N/A	1	0	1	0	150	80	103.31	70	44	1.9
58	146	68	1	170	75	78	27	31	8	1	1	1	0	145	95	111.65	50	74	2.52
59	147	81	1	173	97	94.12	26	31	23	1	1	1	1	130	80	96.65	50	61	2.23
59	148	81	1	173	97	94.12	26	31	23	1	1	1	1	130	80	96.65	50	61	1.64
60	149	65	1	186	125	115	29	34	0	1	1	1	0	160	100	119.98	60	73	2.75
61	150	74	1	178	87	N/A	22	27	N/A	1	2	1	0	135	85	101.65	50	48	2.49
61	151	74	1	178	87	N/A	22	27	N/A	1	2	1	0	135	85	101.65	50	48	2.13
62	152	64	1	180	88	84	26	31	3	1	1	0	0	150	80	103.31	70	54	2.05
63	153	76	1	174	65	119	20	24	5	0	2	0	0	175	85	114.97	90	53	2.22
63	154	76	1	174	65		20	24	5	0	2	0	0	175	85	114.97	90	53	2.18
64	155	74	1	172	65	79	25	30	20	1	1	1	1	150	80	103.31	70	57	2.16
65	156	72	0	159	78	109	29	32	28	1	0	0	0	135	85	101.65	50	59	1.82
66	157	64	1	167	83	106	23	27	0	1	2	1	0	150	80	103.31	70	75	2.11
67	158	79	1	168	64	87	25	31	21	1	0	1	0	145	80	101.645	65	58	2.18
67	159	79	1	168	64	87	25	31	21	1	0	1	0	145	80	101.645	65	58	1.94
67	160	79	1	168	64	87	25	31	21	1	0	1	0	145	80	101.645	65	58	1.95
68	161	69	1	181	86	69	32	38	0	1	2	0	0	140	80	99.98	60	60	2.17
68	162	69	1	181	86	69	32	38	0	1	2	0	0	140	80	99.98	60	60	1.92
69	163	83	0	165	65	150	24	30	56	1	0	1	1	120	80	93.32	40	95	2
70	164	71	1	173	90	90	23	29	6	0	0	1	0	150	90	109.98	60	57	2.1
71	165	77	1	170	88	138	27	31	2	1	0	0	0	145	80	101.645	65	55	1.76
72	166	73	1	171	82	91	27	34	0	1	1	0	1	145	90	108.315	55	67	2.06
72	167	73	1	171	82	91	27	34	0	1	1	0	1	145	90	108.315	55	67	2.08
73	168	68	1	170	79	72	21	26	28	1	1	1	0	130	85	99.985	45	56	2.32
74	169	68	1	184	102	53	22	27	0	0	1	1	0	160	90	113.31	70	46	2.4
75	170	78	1	192	98	129	29	35	8	1	1	0	1	135	85	101.65	50	91	3
75	171	78	1	192	98	129	29	35	8	1	1	0	1	135	85	101.65	50	91	3.21
76	172	71	1	189	78	136	27	33	30	1	2	1	0	130	70	89.98	60	81	1.78
77	173	68	1	179	75	115	23	28	0	1	2	1	0	135	80	98.315	55	49	1.96
78	174	71	1	185	102	81	28	33	0	1	0	0	0	150	85	106.645	65	77	1.49
79	175	80	1	173	80	76	24	28	0	1	0	1	0	145	80	101.645	65	80	2.28
80	176	73	1	182	82	117	27	32	16	1	2	0	0	115	80	91.655	35	53	2.09
81	177	57	1	176	104	105	21	25	0	1	0	1	0	150	80	103.31	70	63	2.27
82	178	74	1	181	97	93	24	28	6	0	0	1	0	160	90	113.31	70	57	1.98
83	179	70	1	196	96	90	24	30	2	0	1	1	0	130	80	96.65	50	58	1.53
84	180	78	0	163	46	80	23	28	30	1	2	0	0	140	90	106.65	50	55	1.88
85	181	82	0	158	70	78	19	23	4	1	0	0	0	190	90	123.3	100	65	2.23
86	182	71	0	164	104	120	21	25	0	1	2	1	0	120	70	86.65	50	62	1.95
